# Supplementary material for: Circulating miRNAs as potential non-invasive biomarkers for ANCA-associated glomerulonephritis
Source: Front Immunol. 2025 Jul 17;16:1599043. doi: 10.3389/fimmu.2025.1599043 (PMC12310630; doi:10.3389/fimmu.2025.1599043)
Supplement: Supplementary file 5 [file Table2.xlsx]

## Sheet: AAVs FFPE
Correlations
			Berden	%Norm_G	%Polm_G	BVAS	miR-30b-5p	miR-30d-5p	miR-30e-5p	miR-181a-5p	miR-181a-2-5p	miR-181b-5p	miR-181d-5p	let-7a-5p	miR-21-3p	miR-142-5p	miR-150-5p
Spearman's rho	Berden	Correlation Coefficient	1	-,540**	-0.22941	0.0206492	0.232054	0.155653	0.194653	0.0622511	-0.170853	-0.101252	-,320*	-0.203754	-0.0647512	-0.267255	-,352*
		Sig. (2-tailed)		5.16991e-05	0.109023	0.890425	0.104891	0.280415	0.175547	0.667585	0.235503	0.484145	0.0248951	0.155825	0.655057	0.0606187	0.0122186
		N	50	50	50	47	50	50	50	50	50	50	49	50	50	50	50
	%Norm_G	Correlation Coefficient	-,540**	1	-,398**	-0.257361	-0.168517	-0.00345971	-0.0368075	-0.125174	0.154966	0.185431	0.19565	0.155014	,315*	,393**	,520**
		Sig. (2-tailed)	5.16991e-05		0.00421623	0.0807383	0.242064	0.980976	0.799672	0.386412	0.282568	0.197313	0.177898	0.282417	0.0256937	0.00471406	0.000107313
		N	50	50	50	47	50	50	50	50	50	50	49	50	50	50	50
	%Polm_G	Correlation Coefficient	-0.22941	-,398**	1	0.239937	-0.0204376	0.0385189	-0.0297668	-0.11748	0.204088	-0.00173119	,287*	0.132532	-0.262948	-0.148642	-0.160327
		Sig. (2-tailed)	0.109023	0.00421623		0.104278	0.887968	0.790563	0.837412	0.416494	0.155134	0.99048	0.0458687	0.358883	0.0650506	0.302912	0.266042
		N	50	50	50	47	50	50	50	50	50	50	49	50	50	50	50
	BVAS	Correlation Coefficient	0.0206492	-0.257361	0.239937	1	-,341*	-0.259696	-0.257488	0.0565742	-0.0968268	-0.124882	-0.145864	-0.173614	-0.153401	-0.0407753	0.0278224
		Sig. (2-tailed)	0.890425	0.0807383	0.104278		0.018861	0.07793	0.080583	0.705644	0.517334	0.402946	0.333415	0.243179	0.303266	0.785524	0.852727
		N	47	47	47	47	47	47	47	47	47	47	46	47	47	47	47
	miR-30b-5p	Correlation Coefficient	0.232054	-0.168517	-0.0204376	-,341*	1	,768**	,843**	,414**	0.157263	0.244562	0.221224	,440**	-0.0677551	-0.141224	-0.14036
		Sig. (2-tailed)	0.104891	0.242064	0.887968	0.018861		7.5905e-11	1.58298e-14	0.00278924	0.275407	0.0869568	0.126614	0.00140559	0.640127	0.327943	0.330943
		N	50	50	50	47	50	50	50	50	50	50	49	50	50	50	50
	miR-30d-5p	Correlation Coefficient	0.155653	-0.00345971	0.0385189	-0.259696	,768**	1	,813**	0.0785114	,382**	,449**	,298*	,588**	0.103289	0.126531	0.107227
		Sig. (2-tailed)	0.280415	0.980976	0.790563	0.07793	7.5905e-11		7.2442e-13	0.587849	0.00615001	0.0010841	0.037379	7.18264e-06	0.475348	0.381246	0.458589
		N	50	50	50	47	50	50	50	50	50	50	49	50	50	50	50
	miR-30e-5p	Correlation Coefficient	0.194653	-0.0368075	-0.0297668	-0.257488	,843**	,813**	1	,293*	0.259736	,369**	0.148571	,527**	0.0878271	0.0373109	0.0812005
		Sig. (2-tailed)	0.175547	0.799672	0.837412	0.080583	1.58298e-14	7.2442e-13		0.038949	0.0685218	0.00845042	0.308288	8.30734e-05	0.544184	0.79699	0.575085
		N	50	50	50	47	50	50	50	50	50	50	49	50	50	50	50
	miR-181a-5p	Correlation Coefficient	0.0622511	-0.125174	-0.11748	0.0565742	,414**	0.0785114	,293*	1	-,287*	-0.190972	-0.0523469	-0.0796639	-0.261176	-,316*	-0.205282
		Sig. (2-tailed)	0.667585	0.386412	0.416494	0.705644	0.00278924	0.587849	0.038949		0.0432923	0.184017	0.720931	0.582363	0.0669473	0.0256088	0.152679
		N	50	50	50	47	50	50	50	50	50	50	49	50	50	50	50
	miR-181a-2-5p	Correlation Coefficient	-0.170853	0.154966	0.204088	-0.0968268	0.157263	,382**	0.259736	-,287*	1	,877**	,793**	,789**	,468**	,699**	,478**
		Sig. (2-tailed)	0.235503	0.282568	0.155134	0.517334	0.275407	0.00615001	0.0685218	0.0432923		6.98241e-17	1.1573e-11	9.66433e-12	0.00061262	1.63266e-08	0.000443822
		N	50	50	50	47	50	50	50	50	50	50	49	50	50	50	50
	miR-181b-5p	Correlation Coefficient	-0.101252	0.185431	-0.00173119	-0.124882	0.244562	,449**	,369**	-0.190972	,877**	1	,667**	,839**	,550**	,729**	,524**
		Sig. (2-tailed)	0.484145	0.197313	0.99048	0.402946	0.0869568	0.0010841	0.00845042	0.184017	6.98241e-17		1.66303e-07	2.702e-14	3.53048e-05	1.99824e-09	9.42617e-05
		N	50	50	50	47	50	50	50	50	50	50	49	50	50	50	50
	miR-181d-5p	Correlation Coefficient	-,320*	0.19565	,287*	-0.145864	0.221224	,298*	0.148571	-0.0523469	,793**	,667**	1	,691**	0.237755	,446**	,310*
		Sig. (2-tailed)	0.0248951	0.177898	0.0458687	0.333415	0.126614	0.037379	0.308288	0.720931	1.1573e-11	1.66303e-07		3.88786e-08	0.0999688	0.00133335	0.030182
		N	49	49	49	46	49	49	49	49	49	49	49	49	49	49	49
	let-7a-5p	Correlation Coefficient	-0.203754	0.155014	0.132532	-0.173614	,440**	,588**	,527**	-0.0796639	,789**	,839**	,691**	1	,586**	,647**	,364**
		Sig. (2-tailed)	0.155825	0.282417	0.358883	0.243179	0.00140559	7.18264e-06	8.30734e-05	0.582363	9.66433e-12	2.702e-14	3.88786e-08		7.65855e-06	3.82509e-07	0.00945476
		N	50	50	50	47	50	50	50	50	50	50	49	50	50	50	50
	miR-21-3p	Correlation Coefficient	-0.0647512	,315*	-0.262948	-0.153401	-0.0677551	0.103289	0.0878271	-0.261176	,468**	,550**	0.237755	,586**	1	,778**	,346*
		Sig. (2-tailed)	0.655057	0.0256937	0.0650506	0.303266	0.640127	0.475348	0.544184	0.0669473	0.00061262	3.53048e-05	0.0999688	7.65855e-06		2.93168e-11	0.0137674
		N	50	50	50	47	50	50	50	50	50	50	49	50	50	50	50
	miR-142-5p	Correlation Coefficient	-0.267255	,393**	-0.148642	-0.0407753	-0.141224	0.126531	0.0373109	-,316*	,699**	,729**	,446**	,647**	,778**	1	,683**
		Sig. (2-tailed)	0.0606187	0.00471406	0.302912	0.785524	0.327943	0.381246	0.79699	0.0256088	1.63266e-08	1.99824e-09	0.00133335	3.82509e-07	2.93168e-11		4.61997e-08
		N	50	50	50	47	50	50	50	50	50	50	49	50	50	50	50
	miR-150-5p	Correlation Coefficient	-,352*	,520**	-0.160327	0.0278224	-0.14036	0.107227	0.0812005	-0.205282	,478**	,524**	,310*	,364**	,346*	,683**	1
		Sig. (2-tailed)	0.0122186	0.000107313	0.266042	0.852727	0.330943	0.458589	0.575085	0.152679	0.000443822	9.42617e-05	0.030182	0.00945476	0.0137674	4.61997e-08
		N	50	50	50	47	50	50	50	50	50	50	49	50	50	50	50
**. Correlation is significant at the 0.01 level (2-tailed).
*. Correlation is significant at the 0.05 level (2-tailed).

## Sheet: AAVs serum
Correlations
			Berden	%Norm_G	%Polm_G	BVAS	miR-30b-5p	miR-30d-5p	miR-30e-5p	miR-181a-5p_S	miR-181a-2-3p_S	miR-181b-5p_S	miR-181d-5p_S	let-7a-5p_S	miR-21-3p_S	miR-142-5p_S	miR-150-5p_S
Spearman's rho	Berden	Correlation Coefficient	1	-,540**	-0.22941	0.0206492	0.245413	0.00220167	0.21181	-0.261416	-1	0.322305	1,000**	-0.0322762	0.0877345	0.262917	0.247614
		Sig. (2-tailed)		5.16991e-05	0.109023	0.890425	0.15532	0.989985	0.229147	0.135333		0.282827		0.851761	0.683529	0.121327	0.15153
		N	50	50	50	47	35	35	34	34	2	13	3	36	24	36	35
	%Norm_G	Correlation Coefficient	-,540**	1	-,398**	-0.257361	0.0239647	-0.0549366	-0.000764468	0.137135	1	-0.195593	-1,000**	-0.0687657	0.0326371	-0.018286	-0.130474
		Sig. (2-tailed)	5.16991e-05		0.00421623	0.0807383	0.891309	0.753944	0.996576	0.439296		0.521916		0.690258	0.879666	0.915699	0.455024
		N	50	50	50	47	35	35	34	34	2	13	3	36	24	36	35
	%Polm_G	Correlation Coefficient	-0.22941	-,398**	1	0.239937	-,436**	0.0754718	-0.138211	0.0261728	-1	-0.416555	-0.5	-0.0144358	-0.325278	-0.128762	0.0295933
		Sig. (2-tailed)	0.109023	0.00421623		0.104278	0.00884016	0.666543	0.43568	0.883188		0.156799	0.666667	0.933405	0.120905	0.4542	0.86599
		N	50	50	50	47	35	35	34	34	2	13	3	36	24	36	35
	BVAS	Correlation Coefficient	0.0206492	-0.257361	0.239937	1	-0.141622	-0.0423578	-0.135592	0.0730924		,636*	0.5	-0.291449	0.112053	-0.284566	-0.0732499
		Sig. (2-tailed)	0.890425	0.0807383	0.104278		0.439421	0.817951	0.46705	0.695974		0.0353601	0.666667	0.0998376	0.628687	0.108481	0.690325
		N	47	47	47	47	32	32	31	31	1	11	3	33	21	33	32
	miR-30b-5p	Correlation Coefficient	0.245413	0.0239647	-,436**	-0.141622	1	,331*	,567**	-,448**	0.5	0.362637	0.4	,622**	,440*	,691**	,595**
		Sig. (2-tailed)	0.15532	0.891309	0.00884016	0.439421		0.0484246	0.000380548	0.00795897	0.666667	0.202565	0.6	5.10345e-05	0.0277334	3.06543e-06	0.000203423
		N	35	35	35	32	36	36	35	34	3	14	4	36	25	36	34
	miR-30d-5p	Correlation Coefficient	0.00220167	-0.0549366	0.0754718	-0.0423578	,331*	1	,542**	-,403*	0.5	-0.0285714	-0.4	0.256885	-0.0946154	0.320206	0.27945
		Sig. (2-tailed)	0.989985	0.753944	0.666543	0.817951	0.0484246		0.000770536	0.0181494	0.666667	0.922761	0.6	0.130425	0.652805	0.056923	0.109469
		N	35	35	35	32	36	36	35	34	3	14	4	36	25	36	34
	miR-30e-5p	Correlation Coefficient	0.21181	-0.000764468	-0.138211	-0.135592	,567**	,542**	1	-,728**	-0.5	-0.296703	0.4	,407*	-0.0723077	,639**	,405*
		Sig. (2-tailed)	0.229147	0.996576	0.43568	0.46705	0.000380548	0.000770536		1.55404e-06	0.666667	0.302967	0.6	0.0153221	0.731238	3.65053e-05	0.0192506
		N	34	34	34	31	35	35	35	33	3	14	4	35	25	35	33
	miR-181a-5p_S	Correlation Coefficient	-0.261416	0.137135	0.0261728	0.0730924	-,448**	-,403*	-,728**	1	-0.5	0.0901099	-0.4	-,410*	0.0878261	-,393*	-,559**
		Sig. (2-tailed)	0.135333	0.439296	0.883188	0.695974	0.00795897	0.0181494	1.55404e-06		0.666667	0.759339	0.6	0.0143449	0.683215	0.0195219	0.000711437
		N	34	34	34	31	34	34	33	35	3	14	4	35	24	35	33
	miR-181a-2-3p_S	Correlation Coefficient	-1,000**	1,000**	-1,000**		0.5	0.5	-0.5	-0.5	1	0.5		0.5	0.5	0.5	-1
		Sig. (2-tailed)					0.666667	0.666667	0.666667	0.666667		0.666667		0.666667	0.666667	0.666667
		N	2	2	2	1	3	3	3	3	3	3	1	3	3	3	2
	miR-181b-5p_S	Correlation Coefficient	0.322305	-0.195593	-0.416555	,636*	0.362637	-0.0285714	-0.296703	0.0901099	0.5	1	1	-0.182418	0.405594	0.103297	0.0494505
		Sig. (2-tailed)	0.282827	0.521916	0.156799	0.0353601	0.202565	0.922761	0.302967	0.759339	0.666667			0.532509	0.190836	0.725282	0.872544
		N	13	13	13	11	14	14	14	14	3	14	2	14	12	14	13
	miR-181d-5p_S	Correlation Coefficient	1,000**	-1,000**	-0.5	0.5	0.4	-0.4	0.4	-0.4		1,000**	1	0	0.8	0.4	0.5
		Sig. (2-tailed)			0.666667	0.666667	0.6	0.6	0.6	0.6				1	0.2	0.6	0.666667
		N	3	3	3	3	4	4	4	4	1	2	4	4	4	4	3
	let-7a-5p_S	Correlation Coefficient	-0.0322762	-0.0687657	-0.0144358	-0.291449	,622**	0.256885	,407*	-,410*	0.5	-0.182418	0	1	0.0384615	,534**	,611**
		Sig. (2-tailed)	0.851761	0.690258	0.933405	0.0998376	5.10345e-05	0.130425	0.0153221	0.0143449	0.666667	0.532509	1		0.855167	0.000661495	9.70113e-05
		N	36	36	36	33	36	36	35	35	3	14	4	37	25	37	35
	miR-21-3p_S	Correlation Coefficient	0.0877345	0.0326371	-0.325278	0.112053	,440*	-0.0946154	-0.0723077	0.0878261	0.5	0.405594	0.8	0.0384615	1	0.363077	0.0452174
		Sig. (2-tailed)	0.683529	0.879666	0.120905	0.628687	0.0277334	0.652805	0.731238	0.683215	0.666667	0.190836	0.2	0.855167		0.0744419	0.833823
		N	24	24	24	21	25	25	25	24	3	12	4	25	25	25	24
	miR-142-5p_S	Correlation Coefficient	0.262917	-0.018286	-0.128762	-0.284566	,691**	0.320206	,639**	-,393*	0.5	0.103297	0.4	,534**	0.363077	1	,448**
		Sig. (2-tailed)	0.121327	0.915699	0.4542	0.108481	3.06543e-06	0.056923	3.65053e-05	0.0195219	0.666667	0.725282	0.6	0.000661495	0.0744419		0.00697245
		N	36	36	36	33	36	36	35	35	3	14	4	37	25	37	35
	miR-150-5p_S	Correlation Coefficient	0.247614	-0.130474	0.0295933	-0.0732499	,595**	0.27945	,405*	-,559**	-1,000**	0.0494505	0.5	,611**	0.0452174	,448**	1
		Sig. (2-tailed)	0.15153	0.455024	0.86599	0.690325	0.000203423	0.109469	0.0192506	0.000711437		0.872544	0.666667	9.70113e-05	0.833823	0.00697245
		N	35	35	35	32	34	34	33	33	2	13	3	35	24	35	35
**. Correlation is significant at the 0.01 level (2-tailed).
*. Correlation is significant at the 0.05 level (2-tailed).

## Sheet: All samples FFPE
Correlations
			%Skl_G	%IFTA	ATO	Biuret	miR-30b-5p	miR-30d-5p	miR-30e-5p	miR-181a-5p	miR-181a-2-5p	miR-181b-5p	miR-181d-5p	let-7a-5p	miR-21-3p	miR-142-5p	miR-150-5p
Spearman's rho	%Skl_G	Correlation Coefficient	1	,703**	-0.0271784	0.0905323	0.197707	0.0934396	,208*	0.14626	-,243*	-0.116584	-,233*	-0.166743	-0.0235498	-,216*	-,347**
		Sig. (2-tailed)		4.63631e-14	0.79816	0.484062	0.0561217	0.370375	0.0437709	0.159531	0.0182219	0.26313	0.0247809	0.108214	0.821746	0.0368005	0.000601503
		N	94	86	91	62	94	94	94	94	94	94	93	94	94	94	94
	%IFTA	Correlation Coefficient	,703**	1	-0.169623	0.0448429	0.119102	,225*	0.201185	-0.0687867	-0.104208	0.012378	-0.169517	0.0110483	0.122469	-0.103108	-,308**
		Sig. (2-tailed)	4.63631e-14		0.125268	0.738193	0.274728	0.0370992	0.0632466	0.529144	0.339653	0.909941	0.120908	0.919581	0.261289	0.344804	0.00396464
		N	86	86	83	58	86	86	86	86	86	86	85	86	86	86	86
	ATO	Correlation Coefficient	-0.0271784	-0.169623	1	0.111447	,356**	0.146755	,235*	,361**	-0.06956	0.0661668	-0.0725809	0.0950088	-,402**	-,328**	-,236*
		Sig. (2-tailed)	0.79816	0.125268		0.400715	0.000527834	0.165099	0.0249586	0.000432619	0.512351	0.533186	0.496609	0.370346	7.78964e-05	0.00148845	0.0244253
		N	91	83	91	59	91	91	91	91	91	91	90	91	91	91	91
	Biuret	Correlation Coefficient	0.0905323	0.0448429	0.111447	1	-0.147754	-0.137579	-0.105369	-0.159917	0.128564	-0.00745442	0.012111	-,254*	-0.0629848	-0.0540445	0.0734361
		Sig. (2-tailed)	0.484062	0.738193	0.400715		0.251779	0.286272	0.415035	0.214394	0.319324	0.954145	0.926193	0.0460437	0.626731	0.676538	0.570554
		N	62	58	59	62	62	62	62	62	62	62	61	62	62	62	62
	miR-30b-5p	Correlation Coefficient	0.197707	0.119102	,356**	-0.147754	1	,640**	,822**	,573**	-0.176505	0.179569	-,231*	,319**	-,403**	-,406**	-,387**
		Sig. (2-tailed)	0.0561217	0.274728	0.000527834	0.251779		3.94747e-12	3.00939e-24	1.5526e-09	0.0887975	0.08331	0.0258272	0.00174515	5.74638e-05	4.8974e-05	0.000118986
		N	94	86	91	62	94	94	94	94	94	94	93	94	94	94	94
	miR-30d-5p	Correlation Coefficient	0.0934396	,225*	0.146755	-0.137579	,640**	1	,800**	0.084001	,332**	,237*	,255*	,601**	0.0879601	-0.067341	-0.075028
		Sig. (2-tailed)	0.370375	0.0370992	0.165099	0.286272	3.94747e-12		4.03976e-22	0.42085	0.00105995	0.0215645	0.0136135	1.57296e-10	0.399212	0.518997	0.472323
		N	94	86	91	62	94	94	94	94	94	94	93	94	94	94	94
	miR-30e-5p	Correlation Coefficient	,208*	0.201185	,235*	-0.105369	,822**	,800**	1	,389**	0.0916302	,214*	-0.0309898	,519**	-0.0855904	-0.181592	-0.182632
		Sig. (2-tailed)	0.0437709	0.0632466	0.0249586	0.415035	3.00939e-24	4.03976e-22		0.0001057	0.379753	0.0382676	0.768083	8.52672e-08	0.412083	0.0798368	0.0780962
		N	94	86	91	62	94	94	94	94	94	94	93	94	94	94	94
	miR-181a-5p	Correlation Coefficient	0.14626	-0.0687867	,361**	-0.159917	,573**	0.084001	,389**	1	-,603**	-0.189466	-,351**	-0.127811	-,462**	-,487**	-,406**
		Sig. (2-tailed)	0.159531	0.529144	0.000432619	0.214394	1.5526e-09	0.42085	0.0001057		1.25796e-10	0.0674039	0.000552308	0.219583	2.79572e-06	6.4148e-07	4.94411e-05
		N	94	86	91	62	94	94	94	94	94	94	93	94	94	94	94
	miR-181a-2-5p	Correlation Coefficient	-,243*	-0.104208	-0.06956	0.128564	-0.176505	,332**	0.0916302	-,603**	1	,538**	,677**	,692**	,549**	,647**	,515**
		Sig. (2-tailed)	0.0182219	0.339653	0.512351	0.319324	0.0887975	0.00105995	0.379753	1.25796e-10		2.17531e-08	9.16136e-14	1.18319e-14	1.0143e-08	1.8388e-12	1.12622e-07
		N	94	86	91	62	94	94	94	94	94	94	93	94	94	94	94
	miR-181b-5p	Correlation Coefficient	-0.116584	0.012378	0.0661668	-0.00745442	0.179569	,237*	,214*	-0.189466	,538**	1	-0.0702456	,634**	-0.0438609	,372**	,350**
		Sig. (2-tailed)	0.26313	0.909941	0.533186	0.954145	0.08331	0.0215645	0.0382676	0.0674039	2.17531e-08		0.503439	7.23032e-12	0.674661	0.000221789	0.000543876
		N	94	86	91	62	94	94	94	94	94	94	93	94	94	94	94
	miR-181d-5p	Correlation Coefficient	-,233*	-0.169517	-0.0725809	0.012111	-,231*	,255*	-0.0309898	-,351**	,677**	-0.0702456	1	,409**	,666**	,465**	,359**
		Sig. (2-tailed)	0.0247809	0.120908	0.496609	0.926193	0.0258272	0.0136135	0.768083	0.000552308	9.16136e-14	0.503439		4.63692e-05	3.20363e-13	2.71515e-06	0.00041031
		N	93	85	90	61	93	93	93	93	93	93	93	93	93	93	93
	let-7a-5p	Correlation Coefficient	-0.166743	0.0110483	0.0950088	-,254*	,319**	,601**	,519**	-0.127811	,692**	,634**	,409**	1	,385**	,473**	,290**
		Sig. (2-tailed)	0.108214	0.919581	0.370346	0.0460437	0.00174515	1.57296e-10	8.52672e-08	0.219583	1.18319e-14	7.23032e-12	4.63692e-05		0.000125437	1.50936e-06	0.00462319
		N	94	86	91	62	94	94	94	94	94	94	93	94	94	94	94
	miR-21-3p	Correlation Coefficient	-0.0235498	0.122469	-,402**	-0.0629848	-,403**	0.0879601	-0.0855904	-,462**	,549**	-0.0438609	,666**	,385**	1	,725**	,386**
		Sig. (2-tailed)	0.821746	0.261289	7.78964e-05	0.626731	5.74638e-05	0.399212	0.412083	2.79572e-06	1.0143e-08	0.674661	3.20363e-13	0.000125437		1.52922e-16	0.000124169
		N	94	86	91	62	94	94	94	94	94	94	93	94	94	94	94
	miR-142-5p	Correlation Coefficient	-,216*	-0.103108	-,328**	-0.0540445	-,406**	-0.067341	-0.181592	-,487**	,647**	,372**	,465**	,473**	,725**	1	,739**
		Sig. (2-tailed)	0.0368005	0.344804	0.00148845	0.676538	4.8974e-05	0.518997	0.0798368	6.4148e-07	1.8388e-12	0.000221789	2.71515e-06	1.50936e-06	1.52922e-16		1.98499e-17
		N	94	86	91	62	94	94	94	94	94	94	93	94	94	94	94
	miR-150-5p	Correlation Coefficient	-,347**	-,308**	-,236*	0.0734361	-,387**	-0.075028	-0.182632	-,406**	,515**	,350**	,359**	,290**	,386**	,739**	1
		Sig. (2-tailed)	0.000601503	0.00396464	0.0244253	0.570554	0.000118986	0.472323	0.0780962	4.94411e-05	1.12622e-07	0.000543876	0.00041031	0.00462319	0.000124169	1.98499e-17
		N	94	86	91	62	94	94	94	94	94	94	93	94	94	94	94
**. Correlation is significant at the 0.01 level (2-tailed).
*. Correlation is significant at the 0.05 level (2-tailed).

## Sheet: All samples serum
Correlations
			%Scl_G	%IFTA	ATI	eGFR	Biuret	miR-30b-5p	miR-30d-5p	miR-30e-5p	miR-181a-5p_S	miR-181a-2-3p_S	miR-181b-5p_S	miR-181d-5p_S	let-7a-5p_S	miR-21-3p_S	miR-142-5p_S	miR-150-5p_S
Spearman's rho	%Scl_G	Correlation Coefficient	1	,703**	0.0470526	-,517**	0.0905323	0.102938	-0.123202	0.078841	-0.0579014	0.0176407	0.145223	-0.138644	-0.170916	0.101387	0.0401878	-0.0152487
		Sig. (2-tailed)		4.63631e-14	0.657842	1.55352e-07	0.484062	0.407144	0.320583	0.529185	0.652167	0.952271	0.420032	0.6086	0.16345	0.497704	0.756467	0.90874
		N	94	86	91	91	62	67	67	66	63	14	33	16	68	47	62	59
	%IFTA	Correlation Coefficient	,703**	1	-0.120055	-,428**	0.0448429	0.0360731	-0.0627686	0.0455593	-0.184257	-0.160916	0.058986	-0.360416	-0.173346	-0.113313	0.0321731	-0.0875656
		Sig. (2-tailed)	4.63631e-14		0.27966	5.50179e-05	0.738193	0.778957	0.625043	0.725126	0.15874	0.58262	0.748454	0.170269	0.170739	0.463951	0.810523	0.524965
		N	86	86	83	83	58	63	63	62	60	14	32	16	64	44	58	55
	ATI	Correlation Coefficient	0.0470526	-0.120055	1	-,386**	-0.0112274	0.0362286	-,278*	-0.184975	-,377**	-,589*	-0.209468	-,579*	0.0851396	-,649**	-,260*	-,301*
		Sig. (2-tailed)	0.657842	0.27966		0.000206057	0.932741	0.774487	0.0248414	0.143386	0.0027592	0.0342853	0.258078	0.0238268	0.496696	1.40626e-06	0.0433489	0.0215308
		N	91	83	91	88	59	65	65	64	61	13	31	15	66	45	61	58
	eGFR	Correlation Coefficient	-,517**	-,428**	-,386**	1	-0.065786	0.103743	0.20696	-0.0561315	,323**	,550**	,311*	0.188623	-,233*	,490**	-0.00511561	0.0212756
		Sig. (2-tailed)	1.55352e-07	5.50179e-05	0.000206057		0.611447	0.353659	0.0620999	0.618679	0.00394284	0.00649648	0.0313488	0.336421	0.0337192	5.25132e-05	0.964781	0.857212
		N	91	83	88	111	62	82	82	81	78	23	48	28	83	62	77	74
	Biuret	Correlation Coefficient	0.0905323	0.0448429	-0.0112274	-0.065786	1	-0.125684	-0.24764	-0.24375	0.0781463	0.248485	0.243999	,750**	-0.201004	0.01802	-0.163703	0.0877245
		Sig. (2-tailed)	0.484062	0.738193	0.932741	0.611447		0.427723	0.113833	0.119809	0.631724	0.488776	0.273825	0.0012809	0.196194	0.924701	0.326066	0.605652
		N	62	58	59	62	62	42	42	42	40	10	22	15	43	30	38	37
	miR-30b-5p	Correlation Coefficient	0.102938	0.0360731	0.0362286	0.103743	-0.125684	1	,422**	,453**	0.0327232	0.320769	,427**	0.22069	,377**	,359**	,433**	,426**
		Sig. (2-tailed)	0.407144	0.778957	0.774487	0.353659	0.427723		4.27512e-05	1.07519e-05	0.769002	0.117964	0.00144806	0.249968	0.000292266	0.00263373	4.76284e-05	9.21954e-05
		N	67	63	65	82	42	88	88	87	83	25	53	29	88	68	82	79
	miR-30d-5p	Correlation Coefficient	-0.123202	-0.0627686	-,278*	0.20696	-0.24764	,422**	1	,408**	0.122077	0.355385	0.150621	0.0921182	0.105297	0.201664	,332**	,275*
		Sig. (2-tailed)	0.320583	0.625043	0.0248414	0.0620999	0.113833	4.27512e-05		8.90655e-05	0.271582	0.0812674	0.281683	0.634599	0.32888	0.0991217	0.0022854	0.0140956
		N	67	63	65	82	42	88	88	87	83	25	53	29	88	68	82	79
	miR-30e-5p	Correlation Coefficient	0.078841	0.0455593	-0.184975	-0.0561315	-0.24375	,453**	,408**	1	-0.139365	0.29	-0.0861151	-0.1867	,391**	0.0869183	,575**	,458**
		Sig. (2-tailed)	0.529185	0.725126	0.143386	0.618679	0.119809	1.07519e-05	8.90655e-05		0.211762	0.159666	0.539798	0.332174	0.000180274	0.480938	1.95739e-08	2.53476e-05
		N	66	62	64	81	42	87	87	87	82	25	53	29	87	68	81	78
	miR-181a-5p_S	Correlation Coefficient	-0.0579014	-0.184257	-,377**	,323**	0.0781463	0.0327232	0.122077	-0.139365	1	0.21	0.163522	0.291133	-0.173575	,373**	0.0453344	0.0761593
		Sig. (2-tailed)	0.652167	0.15874	0.0027592	0.00394284	0.631724	0.769002	0.271582	0.211762		0.313677	0.242014	0.125462	0.114333	0.00190354	0.693492	0.516064
		N	63	60	61	78	40	83	83	82	84	25	53	29	84	67	78	75
	miR-181a-2-3p_S	Correlation Coefficient	0.0176407	-0.160916	-,589*	,550**	0.248485	0.320769	0.355385	0.29	0.21	1	,630**	-0.296429	-0.237692	,437*	,488*	0.406494
		Sig. (2-tailed)	0.952271	0.58262	0.0342853	0.00649648	0.488776	0.117964	0.0812674	0.159666	0.313677		0.00169129	0.283355	0.252579	0.0329529	0.0210892	0.0674582
		N	14	14	13	23	10	25	25	25	25	25	22	15	25	24	22	21
	miR-181b-5p_S	Correlation Coefficient	0.145223	0.058986	-0.209468	,311*	0.243999	,427**	0.150621	-0.0861151	0.163522	,630**	1	0.151453	-0.114014	,399**	0.169996	,328*
		Sig. (2-tailed)	0.420032	0.748454	0.258078	0.0313488	0.273825	0.00144806	0.281683	0.539798	0.242014	0.00169129		0.460176	0.416277	0.00496133	0.248029	0.0230205
		N	33	32	31	48	22	53	53	53	53	22	53	26	53	48	48	48
	miR-181d-5p_S	Correlation Coefficient	-0.138644	-0.360416	-,579*	0.188623	,750**	0.22069	0.0921182	-0.1867	0.291133	-0.296429	0.151453	1	0.110345	0.286262	0.00153846	0.295652
		Sig. (2-tailed)	0.6086	0.170269	0.0238268	0.336421	0.0012809	0.249968	0.634599	0.332174	0.125462	0.283355	0.460176		0.568792	0.139729	0.994177	0.160718
		N	16	16	15	28	15	29	29	29	29	15	26	29	29	28	25	24
	let-7a-5p_S	Correlation Coefficient	-0.170916	-0.173346	0.0851396	-,233*	-0.201004	,377**	0.105297	,391**	-0.173575	-0.237692	-0.114014	0.110345	1	-0.0955071	,373**	,406**
		Sig. (2-tailed)	0.16345	0.170739	0.496696	0.0337192	0.196194	0.000292266	0.32888	0.000180274	0.114333	0.252579	0.416277	0.568792		0.438491	0.000514278	0.000188524
		N	68	64	66	83	43	88	88	87	84	25	53	29	89	68	83	80
	miR-21-3p_S	Correlation Coefficient	0.101387	-0.113313	-,649**	,490**	0.01802	,359**	0.201664	0.0869183	,373**	,437*	,399**	0.286262	-0.0955071	1	,422**	0.249286
		Sig. (2-tailed)	0.497704	0.463951	1.40626e-06	5.25132e-05	0.924701	0.00263373	0.0991217	0.480938	0.00190354	0.0329529	0.00496133	0.139729	0.438491		0.000576035	0.0526947
		N	47	44	45	62	30	68	68	68	67	24	48	28	68	68	63	61
	miR-142-5p_S	Correlation Coefficient	0.0401878	0.0321731	-,260*	-0.00511561	-0.163703	,433**	,332**	,575**	0.0453344	,488*	0.169996	0.00153846	,373**	,422**	1	,495**
		Sig. (2-tailed)	0.756467	0.810523	0.0433489	0.964781	0.326066	4.76284e-05	0.0022854	1.95739e-08	0.693492	0.0210892	0.248029	0.994177	0.000514278	0.000576035		4.16872e-06
		N	62	58	61	77	38	82	82	81	78	22	48	25	83	63	83	78
	miR-150-5p_S	Correlation Coefficient	-0.0152487	-0.0875656	-,301*	0.0212756	0.0877245	,426**	,275*	,458**	0.0761593	0.406494	,328*	0.295652	,406**	0.249286	,495**	1
		Sig. (2-tailed)	0.90874	0.524965	0.0215308	0.857212	0.605652	9.21954e-05	0.0140956	2.53476e-05	0.516064	0.0674582	0.0230205	0.160718	0.000188524	0.0526947	4.16872e-06
		N	59	55	58	74	37	79	79	78	75	21	48	24	80	61	78	80
**. Correlation is significant at the 0.01 level (2-tailed).
*. Correlation is significant at the 0.05 level (2-tailed).

## Sheet: AKRiS, PRS, RPGN
Correlations
			AKRIS	AKRIS group	PRS	No of organs	RPGN	miR-30b-5p	miR-30b-5p_S	miR-30d-5p	miR-30d-5p_S	miR-30e-5p	miR-30e-5p_S	miR-181a-5p	miR-181a-5p_S	miR-181a-2-5p	miR-181a-2-3p_S	miR-181b-5p	miR-181b-5p_S	miR-181d-5p	miR-181d-5p_S	let-7a-5p	let-7a-5p_S	miR-21-3p	miR-21-3p_S	miR-142-5p	miR-142-5p_S	miR-150-5p	miR-150-5p_S	miR-15b-5p	miR-15b-5p_S	miR-204-5p	miR-204-5p_S
Spearman's rho	AKRIS	Correlation Coefficient	1	,917**	-0.0484368	-0.129307	,287*	0.239427	0.186151	0.0973949	0.0664722	0.156579	0.129458	0.143726	-0.181665	-0.220646	-1	-0.179197	0.177626	-,329*	0.5	-0.164201	0.150944	-0.267873	0.0642398	-,388**	0.0823577	-,486**	0.1549	-0.218852	0.168726	,339*	-0.0180915
		Sig. (2-tailed)		1.27843e-23	0.720494	0.337735	0.0303196	0.094005	0.284312	0.50103	0.704396	0.277526	0.46557	0.31936	0.303833	0.123613		0.213069	0.561539	0.0211049	0.666667	0.254509	0.379534	0.0600025	0.765537	0.00530445	0.632992	0.000348672	0.374273	0.126772	0.32526	0.0161906	0.946979
		N	57	57	57	57	57	50	35	50	35	50	34	50	34	50	2	50	13	49	3	50	36	50	24	50	36	50	35	50	36	50	16
	AKRIS group	Correlation Coefficient	,917**	1	-0.0396138	-0.024605	0.163912	0.239581	0.137981	0.063751	0.0930266	0.169873	0.0890236	0.248991	-0.185155	-,356*		-0.239526	0.489979	-,411**	0.866025	-0.26124	-0.000911221	-,327*	0.0518281	-,405**	-0.0687972	-,384**	0.0502893	-0.242087	0.143517	,279*	0.190797
		Sig. (2-tailed)	1.27843e-23		0.769854	0.855837	0.223089	0.0937868	0.429263	0.660057	0.595058	0.23824	0.616602	0.0812152	0.29448	0.0112091		0.0938655	0.0891831	0.00332342	0.333333	0.0668785	0.995792	0.020435	0.809934	0.00355354	0.690123	0.00584115	0.774195	0.0903006	0.40369	0.049373	0.479055
		N	57	57	57	57	57	50	35	50	35	50	34	50	34	50	2	50	13	49	3	50	36	50	24	50	36	50	35	50	36	50	16
	PRS	Correlation Coefficient	-0.0484368	-0.0396138	1	,608**	0.0501971	-0.212727	0.271694	-0.265561	,504**	-0.271123	0.222231	0.232192	-0.186194	-0.215508	1	-0.154332	0.206197	-0.0607231	0.866025	-0.151551	0.158007	-0.0570053	0.19535	0.00139037	0.061596	0.00139037	0.232072	-0.162674	0.232993	-,307*	-0.0271163
		Sig. (2-tailed)	0.720494	0.769854		5.15925e-07	0.710773	0.138022	0.11437	0.0623314	0.002034	0.0568477	0.206511	0.104678	0.291731	0.132825		0.284568	0.499128	0.678529	0.333333	0.29344	0.357372	0.694162	0.360306	0.992354	0.721188	0.992354	0.17976	0.259015	0.171459	0.0299611	0.920595
		N	57	57	57	57	57	50	35	50	35	50	34	50	34	50	2	50	13	49	3	50	36	50	24	50	36	50	35	50	36	50	16
	No of organs	Correlation Coefficient	-0.129307	-0.024605	,608**	1	-0.00452522	-,312*	0.0983067	-0.250161	0.240273	-0.217609	0.1161	0.112886	-0.0293053	-0.106814	1	-0.0268776	,691**	-0.0841018	0.866025	-0.0716736	-0.1454	0.0415608	0.0553178	0.0978047	-0.0604712	0.257478	0.0834008	-0.0059728	0.102264	-0.223283	-0.0653861
		Sig. (2-tailed)	0.337735	0.855837	5.15925e-07		0.973349	0.0272822	0.57423	0.0797494	0.164434	0.128997	0.513196	0.435076	0.869321	0.460333		0.85301	0.00888496	0.565606	0.333333	0.620863	0.397486	0.774442	0.797387	0.499222	0.726081	0.0710492	0.633848	0.967163	0.552856	0.119075	0.809877
		N	57	57	57	57	57	50	35	50	35	50	34	50	34	50	2	50	13	49	3	50	36	50	24	50	36	50	35	50	36	50	16
	RPGN	Correlation Coefficient	,287*	0.163912	0.0501971	-0.00452522	1	0.0940684	0.113578	0.192349	0.0624677	0.113724	0.274719	-0.1053	-0.0209855	-0.0659883	-1	-0.183925	-0.371154	-0.099146	0	-0.0463322	0.174076	-,302*	-0.11492	-,327*	0.26513	-0.217621	0.096225	-0.240085	0.136582	0.220429	-0.314303
		Sig. (2-tailed)	0.0303196	0.223089	0.710773	0.973349		0.515832	0.515925	0.180816	0.721473	0.431651	0.115862	0.466748	0.906225	0.648892		0.201042	0.211821	0.497912	1	0.749345	0.309929	0.0331329	0.592849	0.0204015	0.11811	0.128976	0.582402	0.0930779	0.427018	0.123991	0.235791
		N	57	57	57	57	57	50	35	50	35	50	34	50	34	50	2	50	13	49	3	50	36	50	24	50	36	50	35	50	36	50	16
	miR-30b-5p	Correlation Coefficient	0.239427	0.239581	-0.212727	-,312*	0.0940684	1	-0.0319328	,768**	-0.172829	,843**	0.174637	,414**	-,378*	0.157263	-1	0.244562	-,604*	0.221224	0.5	,440**	0.0393822	-0.0677551	-0.236522	-0.141224	0.0157014	-0.14036	0.204762	,293*	-0.0018018	,480**	-0.208824
		Sig. (2-tailed)	0.094005	0.0937868	0.138022	0.0272822	0.515832		0.855503	7.5905e-11	0.320791	1.58298e-14	0.323236	0.00278924	0.0277174	0.275407		0.0869568	0.0286727	0.126614	0.666667	0.00140559	0.819613	0.640127	0.26582	0.327943	0.927581	0.330943	0.238022	0.038882	0.991679	0.000424048	0.437659
		N	50	50	50	50	50	50	35	50	35	50	34	50	34	50	2	50	13	49	3	50	36	50	24	50	36	50	35	50	36	50	16
	miR-30b-5p_S	Correlation Coefficient	0.186151	0.137981	0.271694	0.0983067	0.113578	-0.0319328	1	-0.0159664	,449**	-0.0313725	,630**	-0.0322129	-,487**	-0.0756303	1	-0.0504202	0.203297	-0.161625	-0.5	-0.102241	,617**	0.118487	0.366957	-0.0526611	,682**	-0.210924	,595**	0.00420168	,564**	-0.204482	-0.217857
		Sig. (2-tailed)	0.284312	0.429263	0.11437	0.57423	0.515925	0.855503		0.927466	0.00685444	0.858012	6.47662e-05	0.854249	0.00405343	0.665884		0.773623	0.505315	0.353627	0.666667	0.558929	8.02239e-05	0.497824	0.0777536	0.763841	6.33615e-06	0.223883	0.000203423	0.980889	0.00041608	0.238678	0.435393
		N	35	35	35	35	35	35	35	35	35	35	34	35	33	35	2	35	13	35	3	35	35	35	24	35	35	35	34	35	35	35	15
	miR-30d-5p	Correlation Coefficient	0.0973949	0.063751	-0.265561	-0.250161	0.192349	,768**	-0.0159664	1	-0.282913	,813**	0.115355	0.0785114	-0.248587	,382**	-1	,449**	-0.379121	,298*	-0.5	,588**	-0.0674389	0.103289	-0.133913	0.126531	0.129215	0.107227	0.0277311	,482**	-0.0419562	,604**	-0.161765
		Sig. (2-tailed)	0.50103	0.660057	0.0623314	0.0797494	0.180816	7.5905e-11	0.927466		0.099601	7.2442e-13	0.515921	0.587849	0.156294	0.00615001		0.0010841	0.201406	0.037379	0.666667	7.18264e-06	0.695946	0.475348	0.532736	0.381246	0.452601	0.458589	0.874353	0.000396484	0.808036	3.48911e-06	0.549483
		N	50	50	50	50	50	50	35	50	35	50	34	50	34	50	2	50	13	49	3	50	36	50	24	50	36	50	35	50	36	50	16
	miR-30d-5p_S	Correlation Coefficient	0.0664722	0.0930266	,504**	0.240273	0.0624677	-0.172829	,449**	-0.282913	1	-0.190476	,529**	0.0773109	-,403*	-0.126891	1	-0.107563	0.214286	-0.0168067	0.5	-0.102521	0.310924	0.110364	0.0234783	-0.0941176	,390*	-0.219048	0.27945	-0.07507	,511**	-0.157423	0.146429
		Sig. (2-tailed)	0.704396	0.595058	0.002034	0.164434	0.721473	0.320791	0.00685444	0.099601		0.27307	0.00128372	0.658903	0.0199139	0.467608		0.538535	0.482054	0.923659	0.666667	0.557847	0.0690629	0.527947	0.913287	0.590728	0.0205859	0.206137	0.109469	0.668217	0.00171059	0.366445	0.60255
		N	35	35	35	35	35	35	35	35	35	35	34	35	33	35	2	35	13	35	3	35	35	35	24	35	35	35	34	35	35	35	15
	miR-30e-5p	Correlation Coefficient	0.156579	0.169873	-0.271123	-0.217609	0.113724	,843**	-0.0313725	,813**	-0.190476	1	0.209473	,293*	-,396*	0.259736	-1	,369**	-0.379121	0.148571	0.5	,527**	-0.0326898	0.0878271	-0.286087	0.0373109	0.0247104	0.0812005	0.0907563	,499**	0.0015444	,502**	-0.311765
		Sig. (2-tailed)	0.277526	0.23824	0.0568477	0.128997	0.431651	1.58298e-14	0.858012	7.2442e-13	0.27307		0.234445	0.038949	0.0202613	0.0685218		0.00845042	0.201406	0.308288	0.666667	8.30734e-05	0.849883	0.544184	0.17534	0.79699	0.886249	0.575085	0.604114	0.000222829	0.992868	0.000206802	0.2398
		N	50	50	50	50	50	50	35	50	35	50	34	50	34	50	2	50	13	49	3	50	36	50	24	50	36	50	35	50	36	50	16
	miR-30e-5p_S	Correlation Coefficient	0.129458	0.0890236	0.222231	0.1161	0.274719	0.174637	,630**	0.115355	,529**	0.209473	1	0.254393	-,714**	0.00962567	-1	-0.0233766	-0.126374	-0.151108	0.5	0.0741024	,428*	0.208862	-0.00608696	0.00748663	,672**	-0.109244	,405*	0.160581	,630**	-0.136134	-0.321429
		Sig. (2-tailed)	0.46557	0.616602	0.206511	0.513196	0.115862	0.323236	6.47662e-05	0.515921	0.00128372	0.234445		0.146536	4.44618e-06	0.956912		0.895596	0.680785	0.393627	0.666667	0.677045	0.0115086	0.235844	0.97748	0.966481	1.32602e-05	0.538546	0.0192506	0.36429	6.47662e-05	0.442673	0.242719
		N	34	34	34	34	34	34	34	34	34	34	34	34	32	34	2	34	13	34	3	34	34	34	24	34	34	34	33	34	34	34	15
	miR-181a-5p	Correlation Coefficient	0.143726	0.248991	0.232192	0.112886	-0.1053	,414**	-0.0322129	0.0785114	0.0773109	,293*	0.254393	1	-0.251948	-,287*	1	-0.190972	-0.28022	-0.0523469	0.5	-0.0796639	0.0378378	-0.261176	-0.32087	-,316*	-0.0821107	-0.205282	-0.0361345	-0.189436	-0.0913771	-0.170516	-0.182353
		Sig. (2-tailed)	0.31936	0.0812152	0.104678	0.435076	0.466748	0.00278924	0.854249	0.587849	0.658903	0.038949	0.146536		0.150589	0.0432923		0.184017	0.353764	0.720931	0.666667	0.582363	0.826577	0.0669473	0.126322	0.0256088	0.634016	0.152679	0.83673	0.187638	0.596095	0.236441	0.499075
		N	50	50	50	50	50	50	35	50	35	50	34	50	34	50	2	50	13	49	3	50	36	50	24	50	36	50	35	50	36	50	16
	miR-181a-5p_S	Correlation Coefficient	-0.181665	-0.185155	-0.186194	-0.0293053	-0.0209855	-,378*	-,487**	-0.248587	-,403*	-,396*	-,714**	-0.251948	1	-0.122078	-1	-0.218335	-0.131868	-0.0902406	-0.5	-0.336898	-,432*	-0.248587	0.020751	-0.121467	-,410*	0.17861	-,559**	-0.283117	-0.331092	-0.0634072	0.491176
		Sig. (2-tailed)	0.303833	0.29448	0.291731	0.869321	0.906225	0.0277174	0.00405343	0.156294	0.0199139	0.0202613	4.44618e-06	0.150589		0.491589		0.214786	0.667608	0.61748	0.666667	0.051374	0.0108068	0.156294	0.925126	0.493776	0.0161371	0.312177	0.000711437	0.1047	0.0557849	0.721651	0.0533504
		N	34	34	34	34	34	34	33	34	33	34	32	34	34	34	2	34	13	33	3	34	34	34	23	34	34	34	33	34	34	34	16
	miR-181a-2-5p	Correlation Coefficient	-0.220646	-,356*	-0.215508	-0.106814	-0.0659883	0.157263	-0.0756303	,382**	-0.126891	0.259736	0.00962567	-,287*	-0.122078	1	-1	,877**	0.0164835	,793**	-0.5	,789**	-0.0579151	,468**	-0.194783	,699**	0.102703	,478**	0.12493	,703**	-0.0839125	,430**	-0.0205882
		Sig. (2-tailed)	0.123613	0.0112091	0.132825	0.460333	0.648892	0.275407	0.665884	0.00615001	0.467608	0.0685218	0.956912	0.0432923	0.491589			6.98241e-17	0.957376	1.1573e-11	0.666667	9.66433e-12	0.737241	0.00061262	0.36173	1.63266e-08	0.551143	0.000443822	0.47457	1.25159e-08	0.626566	0.00182392	0.939674
		N	50	50	50	50	50	50	35	50	35	50	34	50	34	50	2	50	13	49	3	50	36	50	24	50	36	50	35	50	36	50	16
	miR-181a-2-3p_S	Correlation Coefficient	-1,000**		1,000**	1,000**	-1,000**	-1,000**	1,000**	-1,000**	1,000**	-1,000**	-1,000**	1,000**	-1,000**	-1,000**	1	-1	1	1		-1	1	-1	1	1	1	1	-1	-1	-1	-1
		Sig. (2-tailed)
		N	2	2	2	2	2	2	2	2	2	2	2	2	2	2	2	2	2	2	0	2	2	2	2	2	2	2	2	2	2	2	1
	miR-181b-5p	Correlation Coefficient	-0.179197	-0.239526	-0.154332	-0.0268776	-0.183925	0.244562	-0.0504202	,449**	-0.107563	,369**	-0.0233766	-0.190972	-0.218335	,877**	-1,000**	1	-0.00549451	,667**	-0.5	,839**	-0.0406692	,550**	-0.066087	,729**	0.0602317	,524**	0.14902	,824**	-0.132819	,505**	-0.0941176
		Sig. (2-tailed)	0.213069	0.0938655	0.284568	0.85301	0.201042	0.0869568	0.773623	0.0010841	0.538535	0.00845042	0.895596	0.184017	0.214786	6.98241e-17			0.985787	1.66303e-07	0.666667	2.702e-14	0.81382	3.53048e-05	0.758987	1.99824e-09	0.727125	9.42617e-05	0.392895	1.8712e-13	0.439986	0.000186243	0.728814
		N	50	50	50	50	50	50	35	50	35	50	34	50	34	50	2	50	13	49	3	50	36	50	24	50	36	50	35	50	36	50	16
	miR-181b-5p_S	Correlation Coefficient	0.177626	0.489979	0.206197	,691**	-0.371154	-,604*	0.203297	-0.379121	0.214286	-0.379121	-0.126374	-0.28022	-0.131868	0.0164835	1,000**	-0.00549451	1	-0.0659341		-0.214286	-0.296703	0.153846	0.227273	0.302198	-0.0494505	0.104396	0.0494505	0.0659341	0.148352	-0.203297	-0.214286
		Sig. (2-tailed)	0.561539	0.0891831	0.499128	0.00888496	0.211821	0.0286727	0.505315	0.201406	0.482054	0.201406	0.680785	0.353764	0.667608	0.957376		0.985787		0.830542		0.482054	0.324922	0.615799	0.501536	0.315608	0.872544	0.734304	0.872544	0.830542	0.628609	0.505315	0.644512
		N	13	13	13	13	13	13	13	13	13	13	13	13	13	13	2	13	13	13	1	13	13	13	11	13	13	13	13	13	13	13	7
	miR-181d-5p	Correlation Coefficient	-,329*	-,411**	-0.0607231	-0.0841018	-0.099146	0.221224	-0.161625	,298*	-0.0168067	0.148571	-0.151108	-0.0523469	-0.0902406	,793**	1,000**	,667**	-0.0659341	1	-0.5	,691**	0.0557423	0.237755	-0.22087	,446**	-0.0140056	,310*	0.0710466	,446**	-0.231933	,282*	-0.182143
		Sig. (2-tailed)	0.0211049	0.00332342	0.678529	0.565606	0.497912	0.126614	0.353627	0.037379	0.923659	0.308288	0.393627	0.720931	0.61748	1.1573e-11		1.66303e-07	0.830542		0.666667	3.88786e-08	0.75045	0.0999688	0.299665	0.00133335	0.936354	0.030182	0.689688	0.00131817	0.180029	0.049516	0.515882
		N	49	49	49	49	49	49	35	49	35	49	34	49	33	49	2	49	13	49	3	49	35	49	24	49	35	49	34	49	35	49	15
	miR-181d-5p_S	Correlation Coefficient	0.5	0.866025	0.866025	0.866025	0	0.5	-0.5	-0.5	0.5	0.5	0.5	0.5	-0.5	-0.5		-0.5		-0.5	1	-0.5	-0.5	-0.5	0.5	-0.5	-0.5	0.5	0.5	-0.5	-1,000**	0.5	1,000**
		Sig. (2-tailed)	0.666667	0.333333	0.333333	0.333333	1	0.666667	0.666667	0.666667	0.666667	0.666667	0.666667	0.666667	0.666667	0.666667		0.666667		0.666667		0.666667	0.666667	0.666667	0.666667	0.666667	0.666667	0.666667	0.666667	0.666667		0.666667
		N	3	3	3	3	3	3	3	3	3	3	3	3	3	3	0	3	1	3	3	3	3	3	3	3	3	3	3	3	3	3	3
	let-7a-5p	Correlation Coefficient	-0.164201	-0.26124	-0.151551	-0.0716736	-0.0463322	,440**	-0.102241	,588**	-0.102521	,527**	0.0741024	-0.0796639	-0.336898	,789**	-1,000**	,839**	-0.214286	,691**	-0.5	1	0.0705277	,586**	-0.209565	,647**	0.0725869	,364**	0.152101	,856**	-0.0640927	,445**	-0.447059
		Sig. (2-tailed)	0.254509	0.0668785	0.29344	0.620863	0.749345	0.00140559	0.558929	7.18264e-06	0.557847	8.30734e-05	0.677045	0.582363	0.051374	9.66433e-12		2.702e-14	0.482054	3.88786e-08	0.666667		0.682729	7.65855e-06	0.325696	3.82509e-07	0.673969	0.00945476	0.383071	2.19573e-15	0.710365	0.00119723	0.0825369
		N	50	50	50	50	50	50	35	50	35	50	34	50	34	50	2	50	13	49	3	50	36	50	24	50	36	50	35	50	36	50	16
	let-7a-5p_S	Correlation Coefficient	0.150944	-0.000911221	0.158007	-0.1454	0.174076	0.0393822	,617**	-0.0674389	0.310924	-0.0326898	,428*	0.0378378	-,432*	-0.0579151	1,000**	-0.0406692	-0.296703	0.0557423	-0.5	0.0705277	1	-0.0203346	-0.0165217	-0.142085	,536**	-0.272072	,611**	-0.0633205	,553**	-0.0818533	-0.305882
		Sig. (2-tailed)	0.379534	0.995792	0.357372	0.397486	0.309929	0.819613	8.02239e-05	0.695946	0.0690629	0.849883	0.0115086	0.826577	0.0108068	0.737241		0.81382	0.324922	0.75045	0.666667	0.682729		0.906294	0.938923	0.408447	0.000760814	0.108435	9.70113e-05	0.713706	0.00046361	0.635083	0.249254
		N	36	36	36	36	36	36	35	36	35	36	34	36	34	36	2	36	13	35	3	36	36	36	24	36	36	36	35	36	36	36	16
	miR-21-3p	Correlation Coefficient	-0.267873	-,327*	-0.0570053	0.0415608	-,302*	-0.0677551	0.118487	0.103289	0.110364	0.0878271	0.208862	-0.261176	-0.248587	,468**	-1,000**	,550**	0.153846	0.237755	-0.5	,586**	-0.0203346	1	0.156522	,778**	0.135135	,346*	0.0882353	,716**	0.0702703	-0.0463385	-0.473529
		Sig. (2-tailed)	0.0600025	0.020435	0.694162	0.774442	0.0331329	0.640127	0.497824	0.475348	0.527947	0.544184	0.235844	0.0669473	0.156294	0.00061262		3.53048e-05	0.615799	0.0999688	0.666667	7.65855e-06	0.906294		0.465156	2.93168e-11	0.431979	0.0137674	0.614237	4.95275e-09	0.683827	0.749312	0.0639191
		N	50	50	50	50	50	50	35	50	35	50	34	50	34	50	2	50	13	49	3	50	36	50	24	50	36	50	35	50	36	50	16
	miR-21-3p_S	Correlation Coefficient	0.0642398	0.0518281	0.19535	0.0553178	-0.11492	-0.236522	0.366957	-0.133913	0.0234783	-0.286087	-0.00608696	-0.32087	0.020751	-0.194783	1,000**	-0.066087	0.227273	-0.22087	0.5	-0.209565	-0.0165217	0.156522	1	0.0652174	0.327826	-0.121739	0.0452174	-0.0113043	-0.0956522	-0.190435	0.335664
		Sig. (2-tailed)	0.765537	0.809934	0.360306	0.797387	0.592849	0.26582	0.0777536	0.532736	0.913287	0.17534	0.97748	0.126322	0.925126	0.36173		0.758987	0.501536	0.299665	0.666667	0.325696	0.938923	0.465156		0.762069	0.117852	0.570936	0.833823	0.95819	0.656606	0.372753	0.286123
		N	24	24	24	24	24	24	24	24	24	24	24	24	23	24	2	24	11	24	3	24	24	24	24	24	24	24	24	24	24	24	12
	miR-142-5p	Correlation Coefficient	-,388**	-,405**	0.00139037	0.0978047	-,327*	-0.141224	-0.0526611	0.126531	-0.0941176	0.0373109	0.00748663	-,316*	-0.121467	,699**	1,000**	,729**	0.302198	,446**	-0.5	,647**	-0.142085	,778**	0.0652174	1	0.0151866	,683**	-0.0971989	,762**	-0.146461	0.0429772	-0.279412
		Sig. (2-tailed)	0.00530445	0.00355354	0.992354	0.499222	0.0204015	0.327943	0.763841	0.381246	0.590728	0.79699	0.966481	0.0256088	0.493776	1.63266e-08		1.99824e-09	0.315608	0.00133335	0.666667	3.82509e-07	0.408447	2.93168e-11	0.762069		0.929949	4.61997e-08	0.578573	1.28436e-10	0.394014	0.766966	0.294618
		N	50	50	50	50	50	50	35	50	35	50	34	50	34	50	2	50	13	49	3	50	36	50	24	50	36	50	35	50	36	50	16
	miR-142-5p_S	Correlation Coefficient	0.0823577	-0.0687972	0.061596	-0.0604712	0.26513	0.0157014	,682**	0.129215	,390*	0.0247104	,672**	-0.0821107	-,410*	0.102703	1,000**	0.0602317	-0.0494505	-0.0140056	-0.5	0.0725869	,536**	0.135135	0.327826	0.0151866	1	-0.131789	,448**	0.126898	,613**	-0.229344	-0.447059
		Sig. (2-tailed)	0.632992	0.690123	0.721188	0.726081	0.11811	0.927581	6.33615e-06	0.452601	0.0205859	0.886249	1.32602e-05	0.634016	0.0161371	0.551143		0.727125	0.872544	0.936354	0.666667	0.673969	0.000760814	0.431979	0.117852	0.929949		0.44357	0.00697245	0.460813	6.95623e-05	0.17846	0.0825369
		N	36	36	36	36	36	36	35	36	35	36	34	36	34	36	2	36	13	35	3	36	36	36	24	36	36	36	35	36	36	36	16
	miR-150-5p	Correlation Coefficient	-,486**	-,384**	0.00139037	0.257478	-0.217621	-0.14036	-0.210924	0.107227	-0.219048	0.0812005	-0.109244	-0.205282	0.17861	,478**	1,000**	,524**	0.104396	,310*	0.5	,364**	-0.272072	,346*	-0.121739	,683**	-0.131789	1	-0.235574	,497**	-0.162934	0.0521969	0.314706
		Sig. (2-tailed)	0.000348672	0.00584115	0.992354	0.0710492	0.128976	0.330943	0.223883	0.458589	0.206137	0.575085	0.538546	0.152679	0.312177	0.000443822		9.42617e-05	0.734304	0.030182	0.666667	0.00945476	0.108435	0.0137674	0.570936	4.61997e-08	0.44357		0.173096	0.000239978	0.342382	0.718849	0.235158
		N	50	50	50	50	50	50	35	50	35	50	34	50	34	50	2	50	13	49	3	50	36	50	24	50	36	50	35	50	36	50	16
	miR-150-5p_S	Correlation Coefficient	0.1549	0.0502893	0.232072	0.0834008	0.096225	0.204762	,595**	0.0277311	0.27945	0.0907563	,405*	-0.0361345	-,559**	0.12493	-1,000**	0.14902	0.0494505	0.0710466	0.5	0.152101	,611**	0.0882353	0.0452174	-0.0971989	,448**	-0.235574	1	0.117647	,596**	0.114566	-0.329412
		Sig. (2-tailed)	0.374273	0.774195	0.17976	0.633848	0.582402	0.238022	0.000203423	0.874353	0.109469	0.604114	0.0192506	0.83673	0.000711437	0.47457		0.392895	0.872544	0.689688	0.666667	0.383071	9.70113e-05	0.614237	0.833823	0.578573	0.00697245	0.173096		0.500899	0.000157806	0.512256	0.212801
		N	35	35	35	35	35	35	34	35	34	35	33	35	33	35	2	35	13	34	3	35	35	35	24	35	35	35	35	35	35	35	16
	miR-15b-5p	Correlation Coefficient	-0.218852	-0.242087	-0.162674	-0.0059728	-0.240085	,293*	0.00420168	,482**	-0.07507	,499**	0.160581	-0.189436	-0.283117	,703**	-1,000**	,824**	0.0659341	,446**	-0.5	,856**	-0.0633205	,716**	-0.0113043	,762**	0.126898	,497**	0.117647	1	0.0151866	,287*	-0.376471
		Sig. (2-tailed)	0.126772	0.0903006	0.259015	0.967163	0.0930779	0.038882	0.980889	0.000396484	0.668217	0.000222829	0.36429	0.187638	0.1047	1.25159e-08		1.8712e-13	0.830542	0.00131817	0.666667	2.19573e-15	0.713706	4.95275e-09	0.95819	1.28436e-10	0.460813	0.000239978	0.500899		0.929949	0.0431463	0.150648
		N	50	50	50	50	50	50	35	50	35	50	34	50	34	50	2	50	13	49	3	50	36	50	24	50	36	50	35	50	36	50	16
	miR-15b-5p_S	Correlation Coefficient	0.168726	0.143517	0.232993	0.102264	0.136582	-0.0018018	,564**	-0.0419562	,511**	0.0015444	,630**	-0.0913771	-0.331092	-0.0839125	-1,000**	-0.132819	0.148352	-0.231933	-1,000**	-0.0640927	,553**	0.0702703	-0.0956522	-0.146461	,613**	-0.162934	,596**	0.0151866	1	-0.0252252	-0.0911765
		Sig. (2-tailed)	0.32526	0.40369	0.171459	0.552856	0.427018	0.991679	0.00041608	0.808036	0.00171059	0.992868	6.47662e-05	0.596095	0.0557849	0.626566		0.439986	0.628609	0.180029		0.710365	0.00046361	0.683827	0.656606	0.394014	6.95623e-05	0.342382	0.000157806	0.929949		0.883895	0.737005
		N	36	36	36	36	36	36	35	36	35	36	34	36	34	36	2	36	13	35	3	36	36	36	24	36	36	36	35	36	36	36	16
	miR-204-5p	Correlation Coefficient	,339*	,279*	-,307*	-0.223283	0.220429	,480**	-0.204482	,604**	-0.157423	,502**	-0.136134	-0.170516	-0.0634072	,430**	-1,000**	,505**	-0.203297	,282*	0.5	,445**	-0.0818533	-0.0463385	-0.190435	0.0429772	-0.229344	0.0521969	0.114566	,287*	-0.0252252	1	0.408824
		Sig. (2-tailed)	0.0161906	0.049373	0.0299611	0.119075	0.123991	0.000424048	0.238678	3.48911e-06	0.366445	0.000206802	0.442673	0.236441	0.721651	0.00182392		0.000186243	0.505315	0.049516	0.666667	0.00119723	0.635083	0.749312	0.372753	0.766966	0.17846	0.718849	0.512256	0.0431463	0.883895		0.115888
		N	50	50	50	50	50	50	35	50	35	50	34	50	34	50	2	50	13	49	3	50	36	50	24	50	36	50	35	50	36	50	16
	miR-204-5p_S	Correlation Coefficient	-0.0180915	0.190797	-0.0271163	-0.0653861	-0.314303	-0.208824	-0.217857	-0.161765	0.146429	-0.311765	-0.321429	-0.182353	0.491176	-0.0205882		-0.0941176	-0.214286	-0.182143	1,000**	-0.447059	-0.305882	-0.473529	0.335664	-0.279412	-0.447059	0.314706	-0.329412	-0.376471	-0.0911765	0.408824	1
		Sig. (2-tailed)	0.946979	0.479055	0.920595	0.809877	0.235791	0.437659	0.435393	0.549483	0.60255	0.2398	0.242719	0.499075	0.0533504	0.939674		0.728814	0.644512	0.515882		0.0825369	0.249254	0.0639191	0.286123	0.294618	0.0825369	0.235158	0.212801	0.150648	0.737005	0.115888
		N	16	16	16	16	16	16	15	16	15	16	15	16	16	16	1	16	7	15	3	16	16	16	12	16	16	16	16	16	16	16	16

## Sheet: Statistical power, sample size
	Renal Tissue Samples					Serum Samples
	miR-30b-5p	miR-181d-5p	miR-21-3p	miR-142-5p	miR-150-5p	miR-30b-5p	miR-181b-5p
AKRiS	/	ρ = 0.329	/	ρ = 0.388	ρ = 0.468	/	/
		p = 0.021		p = 0.005	p < 0.001
AKRiS group	/	ρ = 0.411	ρ = 0.327	ρ = 0.405	ρ = 0.384	/	/
		p = 0.003	p = 0.020	p = 0.004	p = 0.006
Berden class	/	ρ = 0.320	/	/	ρ = 0.352	/	/
		p = 0.025			p = 0.012
%NG	/	/	ρ = -0.315	ρ = -0.393	ρ = -0.520	/	/
			p = 0.026	p = 0.005	p < 0.001
%C	/	ρ = -0.287	/	/	/	ρ = 0.436	/
		p = 0.046				p = 0.009
BVAS	ρ = 0.341	/	/	/	/	/	ρ = -0.636
	p = 0.019						p = 0.035
No. of organs	ρ = 0.312	/	/	/	/	/	ρ = -0.691
	p = 0.027						p = 0.009
Beta, β	Probability of faling to reject null hypothesis under the alternative hypothesis.
(N)x	Multiplication factor of current sample size.
	β	Estimated sample size for β = 0.2
	0.48-0.5	1.8x
	0.36	1.4x
	0.25	1.1x
